# Supplementary material for: Imaging of Light-Enhanced Extracellular Vesicle-Mediated Delivery of Oxaliplatin to Colorectal Cancer Cells via Laser Ablation, Inductively Coupled Plasma Mass Spectrometry
Source: Cells. 2023 Dec 21;13(1):24. doi: 10.3390/cells13010024 (PMC10778274; doi:10.3390/cells13010024)
Supplement: Supplementary file 1 [file cells-13-00024-s001.zip]

Archive with 1 entries (1 files):
- Chandler et al 2023 - supplementary information_R2.pdf
